# Supplementary material for: Innovative Bayesian and Parsimony Phylogeny of Dung Beetles (Coleoptera, Scarabaeidae, Scarabaeinae) Enhanced by Ontology-Based Partitioning of Morphological Characters
Source: PLoS One. 2015 Mar 17;10(3):e0116671. doi: 10.1371/journal.pone.0116671 (PMC4363793; doi:10.1371/journal.pone.0116671)
Supplement: S1 Document — (TXT) [file pone.0116671.s001.txt]

The following reduced consensus is obtained after prunning the most unstable taxa:
==================================================================================
Reduced consensus NOT shown (more than 50 taxa pruned)
----------------------------------------------------------------------------
The following taxa are unstable and collapse nodes in the strict consensus:
----------------------------------------------------------------------------
---------------------
Tanzanolus_sp 
The following characters support alternative positions in different trees: 
	20 35 46 47 66 70 80 121 160 202 
---------------------
Canthonella_silphoides 
The following characters support alternative positions in different trees: 
	66 70 80 121 160 174 
Scoring the following characters may help to resolve its position: 
	20 35 46 47 56 
---------------------
Tetraechma_sanguineomaculata 
The following characters support alternative positions in different trees: 
	128 134 178 
---------------------
Scybalocanthon_nigriceps 
The following characters support alternative positions in different trees: 
	5 128 134 178 
---------------------
Node 137 of the strict consensus
This node includes the following taxa: 74 73 72 71 70 
The following characters support alternative positions in different trees: 
	70 71 72 74 121 128 134 147 156 178 
---------------------
Heliocopris_sp 
The following characters support alternative positions in different trees: 
	67 70 71 72 73 112 120 121 127 136 156 
Scoring the following characters may help to resolve its position: 
	47 48 
---------------------
Node 144 of the strict consensus
This node includes the following taxa: 99 98 
The following characters support alternative positions in different trees: 
	5 47 48 65 66 69 70 71 72 74 91 92 99 100 102 103 127 156 157 163 
---------------------
Sinapisoma_sp 
The following characters support alternative positions in different trees: 
	47 48 56 90 203 
---------------------
The following taxa form an unstable clade that appears in the reduced consensus [absent from the strict consensus]):
This node includes the following taxa: 76 77 79 80
. 
The following characters support alternative positions in different trees: 
	5 11 31 65 66 69 70 72 74 99 101 105 106 107 111 121 132 136 147 156 157 163 184 189 197 
---------------------
Zonocopris_gibbicollis 
The following characters support alternative positions in different trees: 
	90 203 
---------------------
Boletoscapter_cornutus 
The following characters support alternative positions in different trees: 
	163 167 
---------------------
Amphistomus_calcaratus 
The following characters support alternative positions in different trees: 
	167 
---------------------
Node 124 of the strict consensus
This node includes the following taxa: 22 21 
The following characters support alternative positions in different trees: 
	5 72 73 99 121 156 158 160 174 
---------------------
Node 125 of the strict consensus
This node includes the following taxa: 27 109 108 
The following characters support alternative positions in different trees: 
	5 6 27 56 70 71 72 73 74 158 163 166 203 
---------------------
Node 121 of the strict consensus
This node includes the following taxa: 17 16 
The following characters support alternative positions in different trees: 
	5 56 70 71 73 74 99 108 156 158 163 168 
---------------------
Scatimus_strandi 
The following characters support alternative positions in different trees: 
	47 56 121 155 182 
---------------------
Node 148 of the strict consensus
This node includes the following taxa: 107 106 
The following characters support alternative positions in different trees: 
	49 65 66 69 85 99 101 103 156 157 158 161 
---------------------
Node 146 of the strict consensus
This node includes the following taxa: 102 101 100 
The following characters support alternative positions in different trees: 
	5 35 46 47 56 65 66 67 70 80 114 121 160 167 174 202 
---------------------
Node 123 of the strict consensus
This node includes the following taxa: 49 26 20 19 97 96 
The following characters support alternative positions in different trees: 
	5 56 72 73 120 121 156 158 
---------------------
The following taxa form an unstable clade that appears in the reduced consensus [absent from the strict consensus]):
This node includes the following taxa: 51 52 53 55 56 57 58 59 67 68 69
. 
The following characters support alternative positions in different trees: 
	5 56 65 69 70 72 73 80 88 90 99 101 121 155 158 166 174 182 203 
---------------------
Paracanthon_sp(sp.n) 
The following characters support alternative positions in different trees: 
	5 72 73 174 
---------------------
Tesserodoniella__elguetai 
The following characters support alternative positions in different trees: 
	72 73 158 160 174 
---------------------
The following taxa form an unstable clade that appears in the reduced consensus [absent from the strict consensus]):
This node includes the following taxa: 18 28 33 36 37 39 40 41 42
. 
The following characters support alternative positions in different trees: 
	5 56 64 65 66 67 68 69 70 71 73 74 75 77 80 99 108 121 158 160 163 167 168 174 175 
---------------------
Mentophilus_hollandiae 
The following characters support alternative positions in different trees: 
	29 56 120 121 158 203 
---------------------
Coproecus_hemisphaericus 
The following characters support alternative positions in different trees: 
	29 158 203 
---------------------
Cephalodesmius_armiger 
The following characters support alternative positions in different trees: 
	5 
---------------------
Node 126 of the strict consensus
This node includes the following taxa: 31 30 
The following characters support alternative positions in different trees: 
	5 29 56 120 121 158 203 
---------------------
Aphengoecus_multiserratus 
The following characters support alternative positions in different trees: 
	70 75 77 167 
---------------------
Janssensantus_inexpectatus 
The following characters support alternative positions in different trees: 
	72 73 75 77 160 
---------------------
The following taxa form an unstable clade that appears in the reduced consensus [absent from the strict consensus]):
This node includes the following taxa: 14 15 95
. 
The following characters support alternative positions in different trees: 
	15 31 56 58 62 65 66 69 70 71 90 99 100 101 102 103 105 106 107 108 121 147 155 156 157 158 163 166 184 189 196 197 203 
---------------------
The following taxa form an unstable clade that appears in the reduced consensus [absent from the strict consensus]):
This node includes the following taxa: 25 45
. 
The following characters support alternative positions in different trees: 
	35 46 47 54 56 65 66 69 72 73 90 121 153 171 179 188 203 
---------------------
Node 140 of the strict consensus
This node includes the following taxa: 84 83 
The following characters support alternative positions in different trees: 
	5 66 67 70 71 72 99 100 102 103 156 163 
---------------------
Node 141 of the strict consensus
This node includes the following taxa: 91 90 89 88 
The following characters support alternative positions in different trees: 
	4 33 66 67 70 71 120 121 125 127 131 136 139 144 151 162 169 170 176 189 
---------------------
Uroxys_magnus 
The following characters support alternative positions in different trees: 
	121 127 196 200 
---------------------
Ontherus_appendiculatus 
The following characters support alternative positions in different trees: 
	196 200 
---------------------
Homocopris_sp 
There are no characters to revise (with relevant information) for resolving the relationships of this taxon with others of the polytomy
---------------------
Canthidium_bokermanni 
The following characters support alternative positions in different trees: 
	127 156 
---------------------
The following taxa form an unstable clade that appears in the reduced consensus [absent from the strict consensus]):
This node includes the following taxa: 43 47 61 62 63 85 86 87 92 93 94 103 104
. 
The following characters support alternative positions in different trees: 
	0 1 2 5 8 20 21 22 23 35 46 47 52 60 66 67 70 71 72 73 95 96 98 115 121 148 156 158 163 166 200 203 
-----------------------------------------------------------------------------------
The following taxa form polytomies in which all descendants are unstable:
-----------------------------------------------------------------------------------
---------------------
The following taxa form an unstable clade that appears in the reduced consensus [absent from the strict consensus]):
This node includes the following taxa: 92 93 94
. 
The following characters support alternative positions in different trees: 
	12 57 61 65 66 67 104 112 120 121 122 123 127 136 138 151 
---------------------
Microcopris_sp 
The following characters support alternative positions in different trees: 
	38 39 63 142 160 
---------------------
Pseudopedaria_grossa 
The following characters support alternative positions in different trees: 
	38 39 63 120 121 142 
---------------------
Copris_sp 
The following characters support alternative positions in different trees: 
	92 142 
---------------------
Node 134 of the strict consensus
This node includes the following taxa: 61 63 62 
The following characters support alternative positions in different trees: 
	4 33 66 67 70 71 112 127 136 151 162 169 170 176 189 
===============================================================================================
EVALUATING CHARACTERS INVOLVED IN ALTERNATIVE POSITIONS OF UNSTABLE TAXA TOOK 8625 SECONDS
===============================================================================================
