# Supplementary material for: Innovative Bayesian and Parsimony Phylogeny of Dung Beetles (Coleoptera, Scarabaeidae, Scarabaeinae) Enhanced by Ontology-Based Partitioning of Morphological Characters
Source: PLoS One. 2015 Mar 17;10(3):e0116671. doi: 10.1371/journal.pone.0116671 (PMC4363793; doi:10.1371/journal.pone.0116671)
Supplement: S2 Table — (XLSX) [file pone.0116671.s011.xlsx]

## Sheet: Sheet1
Table S2. Frequency of characters supporting instability.
TNT			Mesquite
Char #	Freq		Char #	Freq
121	6		122	6
70	4		71	4
72	4		73	4
73	4		74	4
160	4		161	4
203	4		204	4
5	3		6	3
47	3		48	3
56	3		57	3
127	3		128	3
158	3		159	3
167	3		168	3
174	3		175	3
29	2		30	2
66	2		67	2
75	2		76	2
77	2		78	2
80	2		81	2
90	2		91	2
120	2		121	2
128	2		129	2
134	2		135	2
156	2		157	2
178	2		179	2
196	2		197	2
200	2		201	2
20	1		21	1
35	1		36	1
46	1		47	1
48	1		49	1
67	1		68	1
71	1		72	1
112	1		113	1
136	1		137	1
155	1		156	1
163	1		164	1
182	1		183	1
202	1		203	1
The characters are given in two formats: TNT and Mesquite. TNT format enumerates characters in datamatrix from 0 and onward, while Mesquite format starts from 1.
