# Supplementary material for: Innovative Bayesian and Parsimony Phylogeny of Dung Beetles (Coleoptera, Scarabaeidae, Scarabaeinae) Enhanced by Ontology-Based Partitioning of Morphological Characters
Source: PLoS One. 2015 Mar 17;10(3):e0116671. doi: 10.1371/journal.pone.0116671 (PMC4363793; doi:10.1371/journal.pone.0116671)
Supplement: S3 Table — (XLSX) [file pone.0116671.s012.xlsx]

## Sheet: noap al
Table S3. Summary of 164 models tested using Bayesian framework. Analyses with the highest model likelihood are hilighted in red
							Convergence of analyses		Dataset containing all characters				Dataset with autopomorphic characters excluded
Partitioning scheme	Number of Partitions	#ID	Among-partition linkage of branch length	Among-partion linkage of rate multiplier	Among-character rate variation	Number of parameters	All char.	No aut.	Ln Ss	BF Ss	Ln Hm	BF Hm	Ln Ss	BF Ss	Ln Hm	BF Hm
9	1	9.1	Linked	NA	Equal	1	+	+	-3342.2	375.402	-2677.19	239.54	-3098.24	360.411	-2463.05	218.979
1	11	1.2	Unlinked	NA	Equal	11	-	-	-		-		-		-
9	1	9.3	Linked	NA	Shared gamma	2	+	+	-3154.5		-2696.94	279.033	-2918.03		-2464.62	222.124
1	11	1.4	Unlinked	NA	Shared gamma	12	-	-	-		-		-		-
1	11	1.5	Linked	NA	Per partition gamma	12	+	+	-3211.57	114.148	-2690.22	265.6	-2972.13	108.195	-2470.34	233.559
1	11	1.6	Unlinked	NA	Per partition gamma	22	-	-	-		-		-		-
1	11	1.7	Linked	Unlinked	Equal	12	+	+	NA		-2610.74	106.637	NA		-2396.44	85.7668
1	11	1.8	Unlinked	Unlinked	Equal	22	-	-	-		-		-		-
1	11	1.9	Linked	Unlinked	Shared gamma	13	-	NA	NA		NA		NA		NA
1	11	1.10	Unlinked	Unlinked	Shared gamma	23	-	-	-		-		-		-
1	11	1.11	Linked	Unlinked	Per partition gamma	23	-	+	-		-		NA		-2357.13	7.14028
1	11	1.12	Unlinked	Unlinked	Per partition gamma	33	-	-	-		-		-		-
2	8	2.2	Unlinked	NA	Equal	8	-	-	-		-		-		-
2	8	2.4	Unlinked	NA	Shared gamma	9	-	-	-		-		-		-
2	8	2.5	Linked	NA	Per partition gamma	9	+	+	-3194.04	79.0875	-2689.06	263.275	-2953.44	70.815	-2463.55	219.975
2	8	2.6	Unlinked	NA	Per partition gamma	16	-	-	-		-		-		-
2	8	2.7	Linked	Unlinked	Equal	9	+	+	NA		-2613.41	111.972	NA		-2397.42	87.7258
2	8	2.8	Unlinked	Unlinked	Equal	16	-	-	-		-		-		-
2	8	2.9	Linked	Unlinked	Shared gamma	10	+	NA	NA		-2573.5	32.1423	NA		NA
2	8	2.10	Unlinked	Unlinked	Shared gamma	17	-	-	-		-		-		-
2	8	2.11	Linked	Unlinked	Per partition gamma	17	-	-	-		-		-		-
2	8	2.12	Unlinked	Unlinked	Per partition gamma	24	-	-	-		-		-		-
3	6	3.2	Unlinked	NA	Equal	6	-	-	-		-		-		-
3	6	3.4	Unlinked	NA	Shared gamma	7	-	-	-		-		-		-
3	6	3.5	Linked	NA	Per partition gamma	7	-	+	-		-		-2946.4	56.729	-2465.46	223.812
3	6	3.6	Unlinked	NA	Per partition gamma	12	-	-	-		-		-		-
3	6	3.7	Linked	Unlinked	Equal	7	+	+	NA		-2612.76	110.662	NA		-2394.44	81.7723
3	6	3.8	Unlinked	Unlinked	Equal	12	-	-	-		-		-		-
3	6	3.9	Linked	Unlinked	Shared gamma	8	+	+	NA		-2560.79	6.73035	NA		-2355.89	4.65802
3	6	3.10	Unlinked	Unlinked	Shared gamma	13	-	-	-		-		-		-
3	6	3.11	Linked	Unlinked	Per partition gamma	13	+	+	NA		-2563.62	12.3933	NA		-2357.53	7.93565
3	6	3.12	Unlinked	Unlinked	Per partition gamma	18	-	-	-		-		-		-
4	6	4.2	Unlinked	NA	Equal	6	-	-	-		-		-		-
4	6	4.4	Unlinked	NA	Shared gamma	7	-	-	-		-		-		-
4	6	4.5	Linked	NA	Per partition gamma	7	-	-	-		-		-		-
4	6	4.6	Unlinked	NA	Per partition gamma	12	-	-	-		-		-		-
4	6	4.7	Linked	Unlinked	Equal	7	+	+	NA		-2608.35	101.861	NA		-2399.93	92.7486
4	6	4.8	Unlinked	Unlinked	Equal	12	-	-	-		-		-		-
4	6	4.9	Linked	Unlinked	Shared gamma	8	+	+	NA		-2558.27	1.69284	NA		-2362.5	17.8768
4	6	4.10	Unlinked	Unlinked	Shared gamma	13	-	-	-		-		-		-
4	6	4.11	Linked	Unlinked	Per partition gamma	13	+	+	NA		-2566.85	18.8578	NA		-2357.29	7.47337
4	6	4.12	Unlinked	Unlinked	Per partition gamma	18	-	-	-		-		-		-
5	7	5.2	Unlinked	NA	Equal	7	-	-	-		-		-		-
5	7	5.4	Unlinked	NA	Shared gamma	8	-	-	-		-		-		-
5	7	5.5	Linked	NA	Per partition gamma	8	-	-	-		-		-		-
5	7	5.6	Unlinked	NA	Per partition gamma	14	-	-	-		-		-		-
5	7	5.7	Linked	Unlinked	Equal	8	+	+	NA		-2608.02	101.187	NA		-2395.72	84.3208
5	7	5.8	Unlinked	Unlinked	Equal	14	-	-	-		-		-		-
5	7	5.9	Linked	Unlinked	Shared gamma	9	+	+	NA		-2558.14	1.42822	NA		-2367.18	27.2351
5	7	5.10	Unlinked	Unlinked	Shared gamma	15	-	-	-		-		-		-
5	7	5.11	Linked	Unlinked	Per partition gamma	15	+	+	NA		-2574.45	34.0579	NA		-2353.56	0.0106275
5	7	5.12	Unlinked	Unlinked	Per partition gamma	21	-	-	-		-		-		-
6	6	6.2	Unlinked	NA	Equal	6	-	-	-		-		-		-
6	6	6.4	Unlinked	NA	Shared gamma	7	-	-	-		-		-		-
6	6	6.5	Linked	NA	Per partition gamma	7	+	-	-3184.18	29.6868	-2695.61	276.38	-		-
6	6	6.6	Unlinked	NA	Per partition gamma	12	-	-	-		-		-		-
6	6	6.7	Linked	Unlinked	Equal	7	+	+	NA		-2610.5	106.154	NA		-2398.31	89.502
6	6	6.8	Unlinked	Unlinked	Equal	12	-	-	-		-		-		-
6	6	6.9	Linked	Unlinked	Shared gamma	8	+	+	NA		-2558.2	1.54773	NA		-2353.56
6	6	6.10	Unlinked	Unlinked	Shared gamma	13	-	-	-		-		-		-
6	6	6.11	Linked	Unlinked	Per partition gamma	13	+	+	NA		-2577.28	39.7197	NA		-2357.35	7.59222
6	6	6.12	Unlinked	Unlinked	Per partition gamma	18	-	-	-		-		-		-
7	4	7.2	Unlinked	NA	Equal	4	-	-	-		-		-		-
7	4	7.4	Unlinked	NA	Shared gamma	5	-	-	-		-		-		-
7	4	7.5	Linked	NA	Per partition gamma	5	-	-	-		-		-		-
7	4	7.6	Unlinked	NA	Per partition gamma	8	-	-	-		-		-		-
7	4	7.7	Linked	Unlinked	Equal	5	+	+	NA		-2618.43	122.015	NA		-2398.99	90.8548
7	4	7.8	Unlinked	Unlinked	Equal	8	-	-	-		-		-		-
7	4	7.9	Linked	Unlinked	Shared gamma	6	-	+	-		-		NA		-2361.06	15.0097
7	4	7.10	Unlinked	Unlinked	Shared gamma	9	-	-	-		-		-		-
7	4	7.11	Linked	Unlinked	Per partition gamma	9	+	+	NA		-2567.46	20.0754	NA		-2360.47	13.8232
7	4	7.12	Unlinked	Unlinked	Per partition gamma	12	-	-	-		-		-		-
8	5	8.2	Unlinked	NA	Equal	5	-	-	-		-		-		-
8	5	8.4	Unlinked	NA	Shared gamma	6	-	-	-		-		-		-
8	5	8.5	Linked	NA	Per partition gamma	6	-	-	-		-		-		-
8	5	8.6	Unlinked	NA	Per partition gamma	10	-	-	-		-		-		-
8	5	8.7	Linked	Unlinked	Equal	6	+	+	NA		-2608.86	102.871	NA		-2400.56	94.012
8	5	8.8	Unlinked	Unlinked	Equal	10	-	-	-		-		-		-
8	5	8.9	Linked	Unlinked	Shared gamma	7	+	+	NA		-2563.65	12.4526	NA		-2355.84	4.56459
8	5	8.10	Unlinked	Unlinked	Shared gamma	11	-	-	-		-		-		-
8	5	8.11	Linked	Unlinked	Per partition gamma	11	+	+	NA		-2557.42		NA		-2365.64	24.1644
8	5	8.12	Unlinked	Unlinked	Per partition gamma	15	-	-	-		-		-		-
All.char	Dataset containing all characters
No aut.	Dataset with autopomorphic characters excluded
Ln	Model likelihood
Ss	Estimation of model likelihood using stepping-stone sampling
Hm	Estimation of model likelihood using harmonic mean
BF	Bayes Factor (2lnF). Bayes facor claculated as ratio of the best and given model
+	Bayesian analysis converged (standard deviation of slit frequencies <=0.01)
-	Bayesian analysis not converged (standard deviation of slit frequencies >0.01)
NA	In "Among-partion linkage of rate multiplier" column NA indicates elimination of rate multiplier parameter from analysis; in the remaining columns NA specifies analysis demanding long computational time (more than 1 month). Such analysis was not accomplished; for details, see in Material and Methods section

## Sheet: Sheet2
Partitioning scheme	Number of Partitions	ID	Among-partition linkage of branch length	Among-partion linkage of rate multiplier	Among-character rate variation	Number of parameters	All char.	No aut.	Ln Ss	BF Ss	Ln Hm	BF Hm	Ln Ss	BF Ss	Ln Hm	BF Hm
9	1	9.1	Linked	NA	Equal	1	+	+	-3342.2	375.402	-2677.19	239.54	-3098.24	360.411	-2463.05	218.979
1	11	1.2	Unlinked	NA	Equal	11	-	-	-		-		-		-
9	1	9.3	Linked	NA	Shared gamma	2	+	+	-3154.5		-2696.94	279.033	-2918.03		-2464.62	222.124
1	11	1.4	Unlinked	NA	Shared gamma	12	-	-	-		-		-		-
1	11	1.5	Linked	NA	Per partition gamma	12	+	+	-3211.57	114.148	-2690.22	265.6	-2972.13	108.195	-2470.34	233.559
1	11	1.6	Unlinked	NA	Per partition gamma	22	-	-	-		-		-		-
1	11	1.7	Linked	Unlinked	Equal	12	+	+	NA		-2610.74	106.637	NA		-2396.44	85.7668
1	11	1.8	Unlinked	Unlinked	Equal	22	-	-	-		-		-		-
1	11	1.9	Linked	Unlinked	Shared gamma	13	-	NA	NA		NA		NA		NA
1	11	1.10	Unlinked	Unlinked	Shared gamma	23	-	-	-		-		-		-
1	11	1.11	Linked	Unlinked	Per partition gamma	23	-	+	-		-		NA		-2357.13	7.14028
1	11	1.12	Unlinked	Unlinked	Per partition gamma	33	-	-	-		-		-		-
2	8	2.2	Unlinked	NA	Equal	8	-	-	-		-		-		-
2	8	2.4	Unlinked	NA	Shared gamma	9	-	-	-		-		-		-
2	8	2.5	Linked	NA	Per partition gamma	9	+	+	-3194.04	79.0875	-2689.06	263.275	-2953.44	70.815	-2463.55	219.975
2	8	2.6	Unlinked	NA	Per partition gamma	16	-	-	-		-		-		-
2	8	2.7	Linked	Unlinked	Equal	9	+	+	NA		-2613.41	111.972	NA		-2397.42	87.7258
2	8	2.8	Unlinked	Unlinked	Equal	16	-	-	-		-		-		-
2	8	2.9	Linked	Unlinked	Shared gamma	10	+	NA	NA		-2573.5	32.1423	NA		NA
2	8	2.10	Unlinked	Unlinked	Shared gamma	17	-	-	-		-		-		-
2	8	2.11	Linked	Unlinked	Per partition gamma	17	-	-	-		-		-		-
2	8	2.12	Unlinked	Unlinked	Per partition gamma	24	-	-	-		-		-		-
3	6	3.2	Unlinked	NA	Equal	6	-	-	-		-		-		-
3	6	3.4	Unlinked	NA	Shared gamma	7	-	-	-		-		-		-
3	6	3.5	Linked	NA	Per partition gamma	7	-	+	-		-		-2946.4	56.729	-2465.46	223.812
3	6	3.6	Unlinked	NA	Per partition gamma	12	-	-	-		-		-		-
3	6	3.7	Linked	Unlinked	Equal	7	+	+	NA		-2612.76	110.662	NA		-2394.44	81.7723
3	6	3.8	Unlinked	Unlinked	Equal	12	-	-	-		-		-		-
3	6	3.9	Linked	Unlinked	Shared gamma	8	+	+	NA		-2560.79	6.73035	NA		-2355.89	4.65802
3	6	3.10	Unlinked	Unlinked	Shared gamma	13	-	-	-		-		-		-
3	6	3.11	Linked	Unlinked	Per partition gamma	13	+	+	NA		-2563.62	12.3933	NA		-2357.53	7.93565
3	6	3.12	Unlinked	Unlinked	Per partition gamma	18	-	-	-		-		-		-
4	6	4.2	Unlinked	NA	Equal	6	-	-	-		-		-		-
4	6	4.4	Unlinked	NA	Shared gamma	7	-	-	-		-		-		-
4	6	4.5	Linked	NA	Per partition gamma	7	-	-	-		-		-		-
4	6	4.6	Unlinked	NA	Per partition gamma	12	-	-	-		-		-		-
4	6	4.7	Linked	Unlinked	Equal	7	+	+	NA		-2608.35	101.861	NA		-2399.93	92.7486
4	6	4.8	Unlinked	Unlinked	Equal	12	-	-	-		-		-		-
4	6	4.9	Linked	Unlinked	Shared gamma	8	+	+	NA		-2558.27	1.69284	NA		-2362.5	17.8768
4	6	4.10	Unlinked	Unlinked	Shared gamma	13	-	-	-		-		-		-
4	6	4.11	Linked	Unlinked	Per partition gamma	13	+	+	NA		-2566.85	18.8578	NA		-2357.29	7.47337
4	6	4.12	Unlinked	Unlinked	Per partition gamma	18	-	-	-		-		-		-
5	7	5.2	Unlinked	NA	Equal	7	-	-	-		-		-		-
5	7	5.4	Unlinked	NA	Shared gamma	8	-	-	-		-		-		-
5	7	5.5	Linked	NA	Per partition gamma	8	-	-	-		-		-		-
5	7	5.6	Unlinked	NA	Per partition gamma	14	-	-	-		-		-		-
5	7	5.7	Linked	Unlinked	Equal	8	+	+	NA		-2608.02	101.187	NA		-2395.72	84.3208
5	7	5.8	Unlinked	Unlinked	Equal	14	-	-	-		-		-		-
5	7	5.9	Linked	Unlinked	Shared gamma	9	+	+	NA		-2558.14	1.42822	NA		-2367.18	27.2351
5	7	5.10	Unlinked	Unlinked	Shared gamma	15	-	-	-		-		-		-
5	7	5.11	Linked	Unlinked	Per partition gamma	15	+	+	NA		-2574.45	34.0579	NA		-2353.56	0.0106275
5	7	5.12	Unlinked	Unlinked	Per partition gamma	21	-	-	-		-		-		-
6	6	6.2	Unlinked	NA	Equal	6	-	-	-		-		-		-			29.6868
6	6	6.4	Unlinked	NA	Shared gamma	7	-	-	-		-		-		-
6	6	6.5	Linked	NA	Per partition gamma	7	+	-	-3184.18	29.7	-2695.61	276.38	-		-
6	6	6.6	Unlinked	NA	Per partition gamma	12	-	-	-		-		-		-
6	6	6.7	Linked	Unlinked	Equal	7	+	+	NA		-2610.5	106.154	NA		-2398.31	89.502
6	6	6.8	Unlinked	Unlinked	Equal	12	-	-	-		-		-		-
6	6	6.9	Linked	Unlinked	Shared gamma	8	+	+	NA		-2558.2	1.54773	NA		-2353.56
6	6	6.10	Unlinked	Unlinked	Shared gamma	13	-	-	-		-		-		-
6	6	6.11	Linked	Unlinked	Per partition gamma	13	+	+	NA		-2577.28	39.7197	NA		-2357.35	7.59222
6	6	6.12	Unlinked	Unlinked	Per partition gamma	18	-	-	-		-		-		-
7	4	7.2	Unlinked	NA	Equal	4	-	-	-		-		-		-
7	4	7.4	Unlinked	NA	Shared gamma	5	-	-	-		-		-		-
7	4	7.5	Linked	NA	Per partition gamma	5	-	-	-		-		-		-
7	4	7.6	Unlinked	NA	Per partition gamma	8	-	-	-		-		-		-
7	4	7.7	Linked	Unlinked	Equal	5	+	+	NA		-2618.43	122.015	NA		-2398.99	90.8548
7	4	7.8	Unlinked	Unlinked	Equal	8	-	-	-		-		-		-
7	4	7.9	Linked	Unlinked	Shared gamma	6	-	+	-		-		NA		-2361.06	15.0097
7	4	7.10	Unlinked	Unlinked	Shared gamma	9	-	-	-		-		-		-
7	4	7.11	Linked	Unlinked	Per partition gamma	9	+	+	NA		-2567.46	20.0754	NA		-2360.47	13.8232
7	4	7.12	Unlinked	Unlinked	Per partition gamma	12	-	-	-		-		-		-
8	5	8.2	Unlinked	NA	Equal	5	-	-	-		-		-		-
8	5	8.4	Unlinked	NA	Shared gamma	6	-	-	-		-		-		-
8	5	8.5	Linked	NA	Per partition gamma	6	-	-	-		-		-		-
8	5	8.6	Unlinked	NA	Per partition gamma	10	-	-	-		-		-		-
8	5	8.7	Linked	Unlinked	Equal	6	+	+	NA		-2608.86	102.871	NA		-2400.56	94.012
8	5	8.8	Unlinked	Unlinked	Equal	10	-	-	-		-		-		-
8	5	8.9	Linked	Unlinked	Shared gamma	7	+	+	NA		-2563.65	12.4526	NA		-2355.84	4.56459
8	5	8.10	Unlinked	Unlinked	Shared gamma	11	-	-	-		-		-		-
8	5	8.11	Linked	Unlinked	Per partition gamma	11	+	+	NA		-2557.42		NA		-2365.64	24.1644
8	5	8.12	Unlinked	Unlinked	Per partition gamma	15	-	-	-		-		-		-

## Sheet: Sheet3
		Convergence of analyses		Dataset containing all characters				Dataset with autopomorphic characters excluded
ID	Number of parameters	All char.	No aut.	Ln Ss	BF Ss	Ln Hm	BF Hm	Ln Ss	BF Ss	Ln Hm	BF Hm
1.1	1	+	+	-3342.2	375.402	-2677.19	239.54	-3098.24	360.411	-2463.05	218.979
1.2	11	-	-	-		-		-		-
1.3	2	+	+	-3154.5		-2696.94	279.033	-2918.03		-2464.62	222.124		Summary of 164 models tested using Bayesian framework. Analyses with the highest model likelihood are hilighted in red
1.4	12	-	-	-		-		-		-
1.5	12	+	+	-3211.57	114.148	-2690.22	265.6	-2972.13	108.195	-2470.34	233.559		All.char	Dataset containing all characters
1.6	22	-	-	-		-		-		-			No aut.	Dataset with autopomorphic characters excluded
1.7	12	+	+	NA		-2610.74	106.637	NA		-2396.44	85.7668		Ln	Model likelihood
1.8	22	-	-	-		-		-		-			Ss	Estimation of model likelihood using stepping-stone sampling
1.9	13	-	NA	NA		NA		NA		NA			Hm	Estimation of model likelihood using harmonic mean
1.10	23	-	-	-		-		-		-			BF	Bayes Factor
1.11	23	-	+	-		-		NA		-2357.13	7.14028		+	Bayesian analysis converged (standard deviation of slit frequencies <=0.01)
1.12	33	-	-	-		-		-		-			-	Bayesian analysis not converged (standard deviation of slit frequencies >0.01)
2.2	8	-	-	-		-		-		-			NA	In "Among-partion linkage of rate multiplier" column NA indicates elimination of rate multiplier parameter from analysis; in the remaining columns NA specifies analysis demanding long computational time (more than 1 month). Such analysis was not accomplished; for details, see in Material and Methods section
2.4	9	-	-	-		-		-		-
2.5	9	+	+	-3194.04	79.0875	-2689.06	263.275	-2953.44	70.815	-2463.55	219.975
2.6	16	-	-	-		-		-		-
2.7	9	+	+	NA		-2613.41	111.972	NA		-2397.42	87.7258
2.8	16	-	-	-		-		-		-
2.9	10	+	NA	NA		-2573.5	32.1423	NA		NA
2.10	17	-	-	-		-		-		-
2.11	17	-	-	-		-		-		-
2.12	24	-	-	-		-		-		-
3.2	6	-	-	-		-		-		-
3.4	7	-	-	-		-		-		-
3.5	7	-	+	-		-		-2946.4	56.729	-2465.46	223.812
3.6	12	-	-	-		-		-		-
3.7	7	+	+	NA		-2612.76	110.662	NA		-2394.44	81.7723
3.8	12	-	-	-		-		-		-
3.9	8	+	+	NA		-2560.79	6.73035	NA		-2355.89	4.65802
3.10	13	-	-	-		-		-		-
3.11	13	+	+	NA		-2563.62	12.3933	NA		-2357.53	7.93565
3.12	18	-	-	-		-		-		-
4.2	6	-	-	-		-		-		-
4.4	7	-	-	-		-		-		-
4.5	7	-	-	-		-		-		-
4.6	12	-	-	-		-		-		-
4.7	7	+	+	NA		-2608.35	101.861	NA		-2399.93	92.7486
4.8	12	-	-	-		-		-		-
4.9	8	+	+	NA		-2558.27	1.69284	NA		-2362.5	17.8768
4.10	13	-	-	-		-		-		-
4.11	13	+	+	NA		-2566.85	18.8578	NA		-2357.29	7.47337
4.12	18	-	-	-		-		-		-
5.2	7	-	-	-		-		-		-
5.4	8	-	-	-		-		-		-
5.5	8	-	-	-		-		-		-
5.6	14	-	-	-		-		-		-
5.7	8	+	+	NA		-2608.02	101.187	NA		-2395.72	84.3208
5.8	14	-	-	-		-		-		-
5.9	9	+	+	NA		-2558.14	1.42822	NA		-2367.18	27.2351
5.10	15	-	-	-		-		-		-
5.11	15	+	+	NA		-2574.45	34.0579	NA		-2353.56	0.0106275
5.12	21	-	-	-		-		-		-
6.2	6	-	-	-		-		-		-
6.4	7	-	-	-		-		-		-
6.5	7	+	-	-3184.18		-2695.61	276.38	-		-
6.6	12	-	-	-		-		-		-
6.7	7	+	+	NA		-2610.5	106.154	NA		-2398.31	89.502
6.8	12	-	-	-		-		-		-
6.9	8	+	+	NA		-2558.2	1.54773	NA		-2353.56
6.10	13	-	-	-		-		-		-
6.11	13	+	+	NA		-2577.28	39.7197	NA		-2357.35	7.59222
6.12	18	-	-	-		-		-		-
7.2	4	-	-	-		-		-		-
7.4	5	-	-	-		-		-		-
7.5	5	-	-	-		-		-		-
7.6	8	-	-	-		-		-		-
7.7	5	+	+	NA		-2618.43	122.015	NA		-2398.99	90.8548
7.8	8	-	-	-		-		-		-
7.9	6	-	+	-		-		NA		-2361.06	15.0097
7.10	9	-	-	-		-		-		-
7.11	9	+	+	NA		-2567.46	20.0754	NA		-2360.47	13.8232
7.12	12	-	-	-		-		-		-
8.2	5	-	-	-		-		-		-
8.4	6	-	-	-		-		-		-
8.5	6	-	-	-		-		-		-
8.6	10	-	-	-		-		-		-
8.7	6	+	+	NA		-2608.86	102.871	NA		-2400.56	94.012
8.8	10	-	-	-		-		-		-
8.9	7	+	+	NA		-2563.65	12.4526	NA		-2355.84	4.56459
8.10	11	-	-	-		-		-		-
8.11	11	+	+	NA		-2557.42		NA		-2365.64	24.1644
8.12	15	-	-	-		-		-		-
